# Supplementary material for: The Pulmonary Endothelial Glycocalyx Modifications in Glypican 1 Knockout Mice Do Not Affect Lung Endothelial Function in Physiological Conditions
Source: Int J Mol Sci. 2023 Sep 26;24(19):14568. doi: 10.3390/ijms241914568 (PMC10573009; doi:10.3390/ijms241914568)
Supplement: Supplementary file 1 [file ijms-24-14568-s001.zip]

Archive with 1 entries (1 files):
- ijms-2561627-supplementary.pdf
